# Supplementary material for: Design, Simulation, and Evaluation of Polymer-Based Microfluidic Devices via Computational Fluid Dynamics and Cell Culture “On-Chip”
Source: Biosensors (Basel). 2023 Jul 22;13(7):754. doi: 10.3390/bios13070754 (PMC10377015; doi:10.3390/bios13070754)
Supplement: Supplementary file 1 [file biosensors-13-00754-s001.zip]

Archive with 1 entries (1 files):
- biosensors-2470521-supplementary.pdf
